# Supplementary material for: Cytochrome P450 2D6 (CYP2D6) and glucose-6-phosphate dehydrogenase (G6PD) genetic variations in Thai vivax malaria patients: Implications for 8-aminoquinoline radical cure
Source: PLoS Negl Trop Dis. 2022 Dec 12;16(12):e0010986. doi: 10.1371/journal.pntd.0010986 (PMC9779666; doi:10.1371/journal.pntd.0010986)
Supplement: S1 Table — (XLSX) [file pntd.0010986.s001.xlsx]

## Sheet: Sheet1
S1 Table
Nucleotide change	Primer	Primer Sequence (5' to 3')
C592T	Coimbra_F	CAGATCTACTGCATCGACCA
	Coimbra_R	TGGTCGATGCAGTAGATCTG
G949A	Kerala_F	GGAGAGGGCAAGGCCACCAA
	Kerala_R	TTGGTGGCCTTGCCCTCTCC
