# Supplementary material for: Cytochrome P450 2D6 (CYP2D6) and glucose-6-phosphate dehydrogenase (G6PD) genetic variations in Thai vivax malaria patients: Implications for 8-aminoquinoline radical cure
Source: PLoS Negl Trop Dis. 2022 Dec 12;16(12):e0010986. doi: 10.1371/journal.pntd.0010986 (PMC9779666; doi:10.1371/journal.pntd.0010986)
Supplement: S2 Table — (XLSX) [file pntd.0010986.s002.xlsx]

## Sheet: Sheet1
S2 Table
Amplification	Primer	Primer sequence (5' to 3')	Reference
Whole CYP2D6 gene (1st PCR)	DPKup	GTTATCCCAGAAGGCTTTGCAGGCTTCA	[1]
	DPKlow	GCCGACTGAGCCCTGGGAGGTAGGTA	[1]
Subregion 1 (2nd PCR)	Region1_F	GAGGGCAAAGGCCATCATCAG	This study
	Region1_R	TGCAGGTGGTTTCTTGGCCCG	This study
Subregion 2 (2nd PCR)	Region2_F	GGCTAATGCCTTCATGGCCAC	This study
	Region2_R	CTGGGACGCTCAACCCACCA	This study
Subregion 3 (3rd PCR)	Region3_F	TGCAGAATTGGAGGTCATTTG	This study
	Region3_R	CACATTGCTTTATTGTACATT	This study
CYP2D6 deletion	5′2D6*5	CACCAGGCACCTGTACTCCTC	[1]
	3′2D6*5	CAGGCATGAGCTAAGGCACCCAGAC	[1]
CYP2D6 multiplication	2D6dupl-F	CCTGGGAAGGCCCCATGGAAG	[1]
	2D6dupl-R	CAGTTACGGCAGTGGTCAGCT	[1]
	Fragment C_F	GCCACCATGGTGTCTTTGCTTTCCTGG	[2]
	Fragment C_R	CCGGATTCCAGCTGGGAAATGCG	[2]
	Fragment D_F	CCAGAAGGCTTTGCAGGCTTCAG	[2]
	Fragment D_R	CGGCAGTGGTCAGCTAATGAC	[2]
	Fragment E_F	AGGAGGCAAGAAGGAGTGTCAGG	[2]
	Fragment E_R	CCTGTAGTGTCAGTGACTCAGAAGGCTG	[2]
Long range for CYP2D6*36 + *10 (1st PCR)	2D6-7S	AAGGAGTGTCAGGGCCGGA	[3]
	2D6-2AS	AGCTCGGACTACGGTCATCAC	[3]
Subregion 1 of CYP2D6*36 + *10 (2nd PCR)	2D6E×7F6s	TGA TTC ATG AGG TGC AGC G	[3]
	CYP32R	CAC GTG CAG GGC ACC TAG AT	[3]
Subregion 2 of CYP2D6*36 + *10 (2nd PCR)	2D7DownF1	TCT CTT CTG GTG GGA ACA GCA C	[3]
	2D62695R	GGT CCC ACG GAA ATC TGT CT	[3]
1. Dorado P, Cáceres M, Pozo-Guisado E, Wong ML, Licinio J, Llerena A. Development of a PCR-based strategy for CYP2D6 genotyping including gene multiplication of worldwide potential use. Biotechniques. 2005;39(10 Suppl):S571-4. 2. Gaedigk A, Fuhr U, Johnson C, Bérard A, Bradford LD, Leeder JS. CYP2D7–2D6 hybrid tandems: identification of novel CYP2D6 duplication arrangements and implications for …
